# Supplementary material for: Paralysis Activity of “Basic Substances” and Rose Extracts on Meloidogyne incognita Second-Stage Juveniles
Source: Plants (Basel). 2026 Feb 2;15(3):458. doi: 10.3390/plants15030458 (PMC12899623; doi:10.3390/plants15030458)
Supplement: Supplementary file 1 [file plants-15-00458-s001.zip]

Archive with 1 entries (1 files):
- plants-4098949-supplementary.pdf
